# Supplementary material for: The Patent Ductus Arteriosus in Extremely Preterm Neonates Is More than a Hemodynamic Challenge: New Molecular Insights
Source: Biomolecules. 2022 Aug 25;12(9):1179. doi: 10.3390/biom12091179 (PMC9496182; doi:10.3390/biom12091179)
Supplement: Supplementary file 1 [file biomolecules-12-01179-s001.zip]

Archive with 16 entries (16 files):
- Supplementary_figure_S1.png
- Supplementary_figure_S2.png
- Supplementary_figure_S3.png
- Supplementary_figure_S4.png
- Supplementary_figure_S5.png
- Supplementary_figure_S6.png
- Supplementary_figure_S7.png
- Supplementary_figure_S8.png
- Supplementary_figure_S9.png
- Supplementary_figure_S10.png
- Supplementary_figure_S11.png
- Supplementary_figure_S12.png
- Supplementary_table_S1_small_PDA_LCMS.xls
- Supplementary_table_S2_small_PDA_immunoassay.xls
- Supplementary_table_S3_large_PDA_LCMS.xls
- Supplementary_table_S4_large_PDA_immunoassay.txt.xls
