# Supplementary material for: The Patent Ductus Arteriosus in Extremely Preterm Neonates Is More than a Hemodynamic Challenge: New Molecular Insights
Source: Biomolecules. 2022 Aug 25;12(9):1179. doi: 10.3390/biom12091179 (PMC9496182; doi:10.3390/biom12091179)
Supplement: Supplementary file 1 [file biomolecules-12-01179-s001.zip › Supplementary_table_S1_small_PDA_LCMS.xls]

## Sheet: Supplementary_table_S1
genename	foldchange log2(small PDA vs non PDA difference)	p.value	q.value
A1BG	-0.0461741	0.237795	0.865656
A2M	0.013896	0.0946743	0.795551
ACTB	0.361741	0.0665736	0.795551
ADIPOQ	-0.32398	0.948045	0.988424
AFM	-0.123408	0.519997	0.9078
AFP	-0.0348863	0.861511	0.963503
AGT	0.250411	0.107628	0.795551
AHSG	0.155808	0.403994	0.895823
ALB	0.0368769	0.41337	0.895823
ALCAM	0.0479875	0.743775	0.951398
AMBP	-0.0611341	0.527032	0.9078
ANPEP	-0.0947036	0.527908	0.9078
APCS	0.05204	0.833949	0.963503
APOA1	0.162744	0.011571	0.795551
APOA2	-0.134589	0.441166	0.895823
APOA4	0.0258122	0.842657	0.963503
APOB	0.213031	0.982963	0.988424
APOC1	-0.367927	0.361675	0.895823
APOC2	-0.0540657	0.873	0.963503
APOC3	0.142163	0.672166	0.951398
APOD	0.0952287	0.560309	0.915898
APOE	0.116711	0.483278	0.9078
APOH	-0.333464	0.175112	0.839702
APOM	0.0318187	0.199366	0.839702
ATRN	-0.00866309	0.334491	0.895823
AZGP1	0.218795	0.113608	0.795551
B2M	-0.11836	0.489143	0.9078
BCHE	-0.280404	0.433092	0.895823
BLVRB	-0.142433	0.992412	0.992412
BTD	-0.117809	0.355008	0.895823
C1QA	0.0877705	0.40497	0.895823
C1QB	0.0331422	0.830343	0.963503
C1QC	0.0779005	0.47337	0.9078
C1R	-0.070727	0.513984	0.9078
C1RL	0.0500229	0.19574	0.839702
C1S	-0.0784769	0.657262	0.951398
C2	0.0889961	0.961229	0.988424
C3	-0.166205	0.0433255	0.795551
C4A	0.128975	0.567933	0.915898
C4B	-0.00402367	0.976049	0.988424
C4BPA	-0.209472	0.770645	0.951398
C5	0.0740729	0.40605	0.895823
C6	-0.0824027	0.766206	0.951398
C7	0.00968995	0.961348	0.988424
C8A	-0.32004	0.0809151	0.795551
C8B	-0.383707	0.0836819	0.795551
C8G	-0.206636	0.282765	0.88242
C9	0.149082	0.476114	0.9078
CD14	0.120453	0.341917	0.895823
CD163	0.567641	0.0952174	0.795551
CD5L	0.131588	0.748785	0.951398
CD93	-0.531056	0.531502	0.9078
CDH2	0.10969	0.445437	0.895823
CDH5	0.161466	0.122952	0.795551
CETP	-0.324828	0.125092	0.795551
CFB	0.0429662	0.9336	0.988424
CFH	-0.101878	0.720631	0.951398
CFI	-0.111134	0.232279	0.865656
CLEC3B	-0.0576073	0.772682	0.951398
CLU	0.137634	0.263045	0.865656
COL11A2	-0.0753683	0.440007	0.895823
COL1A1	-0.308013	0.604696	0.927542
COL5A1	0.0302768	0.525606	0.9078
COL6A1	-0.0155508	0.597588	0.924474
COL6A3	-0.143067	0.887047	0.963503
COMP	-0.302288	0.383791	0.895823
CP	-0.0302025	0.859591	0.963503
CPB2	-0.124411	0.581924	0.915898
CPN1	-0.152983	0.7301	0.951398
CPN2	-0.195083	0.205843	0.839702
CST6	0.348877	0.0860677	0.795551
DSG2	0.233116	0.156024	0.830597
ECM1	-0.0956918	0.56518	0.915898
EFEMP1	0.0317671	0.839171	0.963503
F10	-0.0455407	0.710912	0.951398
F13A1	-0.397869	0.013193	0.795551
F13B	-0.248822	0.131859	0.795551
F2	0.040952	0.685102	0.951398
F5	-0.425715	0.1133	0.795551
F9	-0.0527967	0.757757	0.951398
FAP	-0.0340007	0.823577	0.963503
FBLN1	0.0344298	0.827672	0.963503
FCGBP	0.260251	0.577467	0.915898
FCN3	0.099765	0.203625	0.839702
FGA	-0.229708	0.208766	0.839702
FGB	-0.202515	0.276946	0.88242
FGG	-0.218995	0.281802	0.88242
FN1	0.10437	0.0436305	0.795551
GC	0.0132137	0.895432	0.964721
GGH	-0.345751	0.0825766	0.795551
GP1BA	0.113075	0.251208	0.865656
GPLD1	0.174871	0.841877	0.963503
GPX3	0.262761	0.200383	0.839702
GSN	-0.18099	0.256904	0.865656
HABP2	-0.0205394	0.681912	0.951398
HBA1	-0.0808357	0.771403	0.951398
HBB	0.40992	0.309536	0.895823
HBG1	-0.127901	0.709096	0.951398
HBG2	-0.109762	0.855387	0.963503
HBZ	-0.0216339	0.37559	0.895823
HGFAC	-0.285607	0.0858812	0.795551
HP	-0.499164	0.572998	0.915898
HPR	-0.614925	0.0289925	0.795551
HPX	0.561119	0.0454341	0.795551
HSPA5	0.0580424	0.682273	0.951398
HSPG2	-0.324835	0.144443	0.820744
IGHG1	-0.295342	0.739834	0.951398
IGHG2	-0.858075	0.0355856	0.795551
IGHG3	-0.10559	0.888977	0.963503
IGHM	0.297844	0.339141	0.895823
IGHV3-23	0.534104	0.145104	0.820744
IGKC	-0.199447	0.329883	0.895823
IGLL5	0.0438752	0.877547	0.963503
ITIH1	-0.116046	0.378629	0.895823
ITIH2	-0.0433824	0.525592	0.9078
ITIH3	-0.0652002	0.646004	0.951398
ITIH4	0.11895	0.56447	0.915898
KLKB1	-0.444656	0.430143	0.895823
KNG1	-0.0507326	0.695803	0.951398
KRT1	0.59058	0.213981	0.84197
KRT10	0.436199	0.386251	0.895823
KRT2	0.424278	0.416468	0.895823
KRT9	0.589057	0.243176	0.865656
LBP	0.0615556	0.541671	0.9078
LCAT	0.0366106	0.761803	0.951398
LCP1	0.391063	0.261271	0.865656
LDHB	0.278608	0.175365	0.839702
LGALS3BP	0.110434	0.224556	0.86478
LRG1	0.00410159	0.87073	0.963503
LUM	0.030468	0.185968	0.839702
LYVE1	0.188048	0.378192	0.895823
MASP1	0.295539	0.0864288	0.795551
MEP1A	0.0683838	0.80197	0.963503
MMRN1	0.132825	0.490402	0.9078
MST1	0.0366918	0.888776	0.963503
NCAM1	-0.0771988	0.854415	0.963503
NID1	0.25273	0.126821	0.795551
NRP1	-0.0989158	0.744658	0.951398
ORM1	0.115195	0.618661	0.933146
ORM2	-0.277202	0.0872739	0.795551
PF4	0.00790661	0.979825	0.988424
PGLYRP2	0.140158	0.128319	0.795551
PI16	-0.0895316	0.70243	0.951398
PLG	-0.100313	0.357816	0.895823
PLTP	-0.0945764	0.978456	0.988424
PLXDC2	0.30385	0.0806127	0.795551
PON1	-0.727306	0.176353	0.839702
POSTN	0.251245	0.319272	0.895823
PRDX2	-0.191177	0.479534	0.9078
PRG2	0.170139	0.615342	0.933146
PROS1	-0.034572	0.71687	0.951398
RBP4	-0.252213	0.129853	0.795551
SAA4	0.148233	0.455683	0.906358
SELL	0.20618	0.150481	0.825364
SERPINA1	0.162156	0.0975805	0.795551
SERPINA10	-0.171112	0.37215	0.895823
SERPINA3	0.273514	0.33167	0.895823
SERPINA4	0.173753	0.172985	0.839702
SERPINA5	-0.0823693	0.781786	0.956103
SERPINA6	0.0474111	0.681105	0.951398
SERPINA7	0.191607	0.0130017	0.795551
SERPINC1	-0.0853606	0.380749	0.895823
SERPIND1	-0.00733662	0.938798	0.988424
SERPINF1	-0.0742624	0.593773	0.924474
SERPINF2	0.0655074	0.395144	0.895823
SERPING1	0.0840801	0.54057	0.9078
SFTPB	0.219422	0.38222	0.895823
SHBG	0.0383412	0.884447	0.963503
SPP1	0.106684	0.355068	0.895823
TF	-0.107603	0.254435	0.865656
TFRC	-0.0541045	0.743014	0.951398
TGFBI	-0.139302	0.436352	0.895823
THBS1	0.0317341	0.935655	0.988424
TNC	0.276412	0.119217	0.795551
TNXB	-0.00624118	0.970572	0.988424
TTN	-0.0126005	0.981693	0.988424
TTR	-0.0936922	0.538064	0.9078
VASN	0.0209802	0.397887	0.895823
VCAM1	-0.0482595	0.707706	0.951398
VTN	0.0479947	0.673919	0.951398
VWF	0.597547	0.532463	0.9078
