# Supplementary material for: The Patent Ductus Arteriosus in Extremely Preterm Neonates Is More than a Hemodynamic Challenge: New Molecular Insights
Source: Biomolecules. 2022 Aug 25;12(9):1179. doi: 10.3390/biom12091179 (PMC9496182; doi:10.3390/biom12091179)
Supplement: Supplementary file 1 [file biomolecules-12-01179-s001.zip › Supplementary_table_S2_small_PDA_immunoassay.xls]

## Sheet: Supplementary_table_S2_small_PD
genename	foldchange log2(small PDA vs non PDA difference)	p.value	q.value
CCL11	0.27329	0.202285	0.455141
CCL2	0.454897	0.282537	0.508567
CCL3	1.0363	0.0158521	0.277379
CCL4	0.447009	0.412801	0.651248
CCL5	0.165155	0.729993	0.836767
CD62	0.194593	0.169144	0.455141
GMCSF	0.540424	0.259852	0.508567
ICAM1	0.186077	0.79028	0.836767
IL10	0.617658	0.0462298	0.277379
IL12p70	0.132508	0.607891	0.836767
IL1alpha	0.252689	0.0946507	0.397982
IL1beta	0.289844	0.184869	0.455141
IL1RA	1.32694	0.11055	0.397982
IL4	0.133969	0.656954	0.836767
IL6	0.399601	0.434165	0.651248
IL8	0.862664	0.0452331	0.277379
SDF1alpha	0.0719302	0.749623	0.836767
TNFalfa	0.00642092	0.971818	0.971818
