# Supplementary material for: The Patent Ductus Arteriosus in Extremely Preterm Neonates Is More than a Hemodynamic Challenge: New Molecular Insights
Source: Biomolecules. 2022 Aug 25;12(9):1179. doi: 10.3390/biom12091179 (PMC9496182; doi:10.3390/biom12091179)
Supplement: Supplementary file 1 [file biomolecules-12-01179-s001.zip › Supplementary_table_S3_large_PDA_LCMS.xls]

## Sheet: Supplementary_table_S3_large_PD
genename	foldchange log2(large PDA vs non PDA difference)	p.value	q.value
A1BG	-0.15	0.156	0.529
A2M	0.1	0.217	0.561
ACTB	0.56	0.0103	0.145
ADIPOQ	-0.17	0.871	0.984
AFM	0.16	0.335	0.682
AFP	0.23	0.198	0.558
AGT	0.62	6.29e-06	0.00115
AHSG	0.21	0.11	0.454
ALB	0.23	0.0669	0.34
ALCAM	0.26	0.12	0.456
AMBP	-0.1	0.31	0.655
ANPEP	-0.01	0.946	0.994
APCS	-0.1	0.668	0.86
APOA1	0.2	0.0257	0.219
APOA2	0.02	0.994	0.994
APOA4	0	0.993	0.994
APOB	-0.04	0.761	0.922
APOC1	-0.12	0.72	0.896
APOC2	0.33	0.248	0.569
APOC3	-0.34	0.229	0.561
APOD	0.13	0.523	0.827
APOE	0.04	0.815	0.957
APOH	-0.04	0.866	0.984
APOM	-0.11	0.519	0.827
ATRN	0.01	0.962	0.994
AZGP1	-0.01	0.971	0.994
B2M	0.12	0.509	0.824
BCHE	0.09	0.316	0.655
BLVRB	0.22	0.444	0.764
BTD	0.23	0.039	0.264
C1QA	0	0.979	0.994
C1QB	-0.07	0.584	0.849
C1QC	-0.02	0.912	0.994
C1R	-0.26	0.127	0.476
C1RL	0.01	0.78	0.934
C1S	-0.17	0.377	0.718
C2	0.09	0.412	0.739
C3	-0.23	0.0104	0.145
C4A	-0.25	0.254	0.573
C4B	-0.2	0.15	0.52
C4BPA	-0.62	0.373	0.718
C5	-0.03	0.738	0.907
C6	-0.18	0.454	0.764
C7	0.22	0.232	0.561
C8A	-0.38	0.0254	0.219
C8B	-0.42	0.0275	0.219
C8G	-0.58	0.0111	0.145
CD14	0.06	0.647	0.858
CD163	0.67	0.0212	0.215
CD44	0	0.987	0.994
CD93	0.01	0.973	0.994
CDH2	0.24	0.201	0.558
CDH5	0.34	0.0346	0.244
CFB	0	0.959	0.994
CFH	-0.3	0.233	0.561
CFI	-0.28	0.00239	0.073
CLEC3B	0.05	0.803	0.952
CLU	0.07	0.524	0.827
COL11A2	0.13	0.249	0.569
COL1A1	-0.26	0.208	0.559
COL5A1	0.1	0.639	0.854
COL6A1	0	0.954	0.994
COL6A3	0.19	0.543	0.834
COMP	-0.41	0.0573	0.328
CP	0.05	0.751	0.917
CPB2	-0.18	0.385	0.718
CPN1	-0.31	0.0232	0.219
CPN2	-0.41	0.000938	0.0572
CST6	0.38	0.0462	0.282
DAG1	0.14	0.298	0.65
DSG2	0.41	0.00622	0.114
ECM1	-0.03	0.849	0.983
EFEMP1	0.18	0.178	0.546
F10	-0.15	0.108	0.454
F13A1	-0.03	0.897	0.994
F13B	-0.37	0.013	0.157
F2	0.07	0.389	0.718
F5	-0.08	0.588	0.849
F9	0.09	0.455	0.764
FAP	0.23	0.102	0.443
FBLN1	0.21	0.184	0.552
FCGBP	0.16	0.689	0.863
FCN3	0.03	0.949	0.994
FGA	-0.37	0.312	0.655
FGB	-0.41	0.238	0.566
FGG	-0.4	0.261	0.583
FN1	0.28	0.0727	0.35
GC	0.13	0.0666	0.34
GGH	-0.11	0.617	0.849
GP1BA	0.1	0.529	0.827
GPLD1	0.13	0.569	0.849
GPX3	0.32	0.114	0.454
GSN	-0.15	0.318	0.655
HABP2	0.06	0.666	0.86
HBA1	0.16	0.547	0.834
HBB	0.48	0.223	0.561
HBG1	-0.03	0.909	0.994
HBG2	0.04	0.976	0.994
HBZ	0.17	0.677	0.86
HGFAC	-0.29	0.0445	0.281
HP	-1.27	0.0666	0.34
HPR	-0.27	0.318	0.655
HPX	-0.41	0.178	0.546
HRG	-0.38	0.485	0.792
HSPA5	0.25	0.194	0.558
HSPG2	-0.03	0.866	0.984
IGHG1	-0.1	0.654	0.86
IGHG2	-0.24	0.355	0.706
IGHG3	0.11	0.633	0.852
IGHM	-0.03	0.897	0.994
IGHV3-23	0.26	0.392	0.718
IGKC	0.14	0.617	0.849
IGLL5	0.02	0.941	0.994
ITIH1	-0.18	0.15	0.52
ITIH2	-0.1	0.676	0.86
ITIH3	0.03	0.772	0.929
ITIH4	0.23	0.0158	0.17
KLKB1	-0.23	0.594	0.849
KNG1	-0.11	0.404	0.732
KRT1	0.19	0.627	0.85
KRT10	0.18	0.683	0.862
KRT2	-0.01	0.974	0.994
KRT9	0.01	0.976	0.994
LBP	0.23	0.459	0.764
LCAT	-0.23	0.116	0.454
LCP1	0.23	0.391	0.718
LDHB	0.61	0.0055	0.112
LGALS3BP	0.24	0.179	0.546
LRG1	-0.29	0.165	0.536
LUM	0.35	0.0302	0.23
LYVE1	0.23	0.249	0.569
MASP1	0.31	0.0409	0.267
MEP1A	0.38	0.072	0.35
MMRN1	0.21	0.188	0.555
MST1	0.02	0.831	0.969
NCAM1	0.13	0.425	0.751
NID1	0.39	0.0266	0.219
NRP1	0.26	0.167	0.536
ORM1	0.04	0.861	0.984
ORM2	-0.27	0.0812	0.372
PCYOX1	0.04	0.806	0.952
PF4	-0.04	0.9	0.994
PGLYRP2	0.14	0.201	0.558
PI16	-0.13	0.594	0.849
PLG	-0.23	0.0519	0.306
PLTP	0.28	0.0746	0.35
PLXDC2	0.41	0.00845	0.141
PON1	-0.25	0.574	0.849
POSTN	0.75	0.00424	0.111
PRDX2	0.14	0.534	0.829
PRG2	0.4	0.279	0.615
PROS1	0.08	0.449	0.764
PTPRG	0.27	0.149	0.52
PVR	0.5	0.00166	0.0637
RBP4	-0.13	0.427	0.751
SAA4	-0.24	0.206	0.559
SELL	-0.13	0.468	0.771
SERPINA1	0.29	0.00174	0.0637
SERPINA3	0.1	0.599	0.849
SERPINA4	0.22	0.112	0.454
SERPINA5	-0.21	0.592	0.849
SERPINA6	0.26	0.00506	0.112
SERPINA7	0.11	0.392	0.718
SERPINC1	-0.15	0.145	0.52
SERPIND1	-0.07	0.623	0.85
SERPINF1	0.06	0.609	0.849
SERPINF2	0.09	0.346	0.695
SERPING1	0.07	0.362	0.712
SFTPB	0.63	0.0346	0.244
SHBG	0.39	0.0622	0.34
SPP1	0.7	0.000141	0.0129
TF	0.03	0.724	0.896
TFRC	0.17	0.226	0.561
TGFBI	0.27	0.0137	0.157
THBS1	-0.19	0.672	0.86
TNC	0.38	0.0851	0.38
TNXB	0.2	0.215	0.561
TTN	0.67	0.167	0.536
TTR	0.13	0.431	0.752
VASN	0.07	0.61	0.849
VCAM1	0.07	0.596	0.849
VTN	0.01	0.918	0.994
VWF	0.61	0.226	0.561
