# Supplementary material for: The Patent Ductus Arteriosus in Extremely Preterm Neonates Is More than a Hemodynamic Challenge: New Molecular Insights
Source: Biomolecules. 2022 Aug 25;12(9):1179. doi: 10.3390/biom12091179 (PMC9496182; doi:10.3390/biom12091179)
Supplement: Supplementary file 1 [file biomolecules-12-01179-s001.zip › Supplementary_table_S4_large_PDA_immunoassay.txt.xls]

## Sheet: Supplementary_table_S4_large_PD
genename	foldchange log2(large PDA vs non PDA difference)	p.value	q.value
CCL11	0.504008	0.0157429	0.0566746
CCL2	0.637737	0.162898	0.209441
CCL3	0.643887	0.0289948	0.0745581
CCL4	0.86834	0.0443877	0.0998724
CCL5	-0.268256	0.60816	0.643934
CD62	0.148925	0.457127	0.514268
GMCSF	0.594757	0.125241	0.187599
ICAM1	0.33534	0.0814475	0.146606
IL10	0.710305	0.00162388	0.0146149
IL12p70	0.310251	0.060432	0.120864
IL1alpha	0.15	0.339441	0.407329
IL1beta	0.520833	0.0134481	0.0566746
IL1RA	2.20203	0.0238323	0.0714969
IL4	0.393991	0.135488	0.187599
IL6	0.995483	0.00803029	0.0481817
IL8	1.87385	0.00111025	0.0146149
SDF1alpha	1.33266	0.0905249	0.148132
TNFalfa	0.0714695	0.666216	0.666216
